# Supplementary material for: Solvent-Free Catalytic Synthesis of Ethyl Butyrate Using Immobilized Lipase Based on Hydrophobically Functionalized Dendritic Fibrous Nano-Silica
Source: Foods. 2025 Dec 11;14(24):4272. doi: 10.3390/foods14244272 (PMC12732277; doi:10.3390/foods14244272)
Supplement: Supplementary file 1 [file foods-14-04272-s001.zip]

Archive with 1 entries (1 files):
- foods-4017578-supplementary.pdf
